# Supplementary material for: Non-invasive cumulus cell analysis can be applied for oocyte ranking and is useful for countries with legal restrictions on embryo generation or freezing
Source: PLoS One. 2024 Jan 31;19(1):e0297040. doi: 10.1371/journal.pone.0297040 (PMC10830053; doi:10.1371/journal.pone.0297040)
Supplement: S2 Table — We compare the strategy using only the TOP3 ranked oocytes to the strategy using all embryos A) % Patients with fresh transfer B) %Pregnancies/ fresh transfer C) Fraction of the GQE frozen D) Cumulative pregnancies/83 patients E) Cumulative pregnancies considering all available oocytes /83 patients. (XLSX) [file pone.0297040.s002.xlsx]

## Sheet: Sheet1
A) Patients with fresh transfer
Strategy	Fresh Transfer	No Transfer
Top 3	79	4
All Oocytes	83	0
B) Pregnancies /fresh transfer
Strategy	Clin. Pregn.	No Pregnancy
Top 3	51	28
All Oocytes	54	29
C) Fraction of the GQE (good quality embryos) frozen (=not used for fresh transfer)
Strategy	Fresh Transfer	Frozen
Top 3	79	98
All Oocytes	83	340
D) Cumulative Pregnancies /83 patients considering only the top 3 ranked
Strategy	Clin. Pregn.	No Pregnancy
Top 3	56	27
All Oocytes	70	13
E) Cumulative pregnancies considering all available oocytes /83 patients
Strategy	Pregnant Pat.	Not Preg. Patients
Top 3	70	13
All Oocytes	70	13
