# Supplementary material for: Non-invasive cumulus cell analysis can be applied for oocyte ranking and is useful for countries with legal restrictions on embryo generation or freezing
Source: PLoS One. 2024 Jan 31;19(1):e0297040. doi: 10.1371/journal.pone.0297040 (PMC10830053; doi:10.1371/journal.pone.0297040)
Supplement: S3 Table — Patient characteristics are described of Aurora Test patients with 2PN oocytes ranked (n = 83) and Aurora Test patients with MII oocytes ranked (n = 45). (XLSX) [file pone.0297040.s003.xlsx]

## Sheet: Patient characteristics
		Patients with 2PN oocytes ranked (n=83)			Patients with MII oocytes ranked (n=45)
		(n)	Mean	SD	(n)	Mean	SD
	Age (years)	83	33.3	3.3	45	33.2	3.3
	BMI (kg/m2)	82	23.2	3.6	44	23.4	4
	Indication
	male (n)	28			14
	female (n)	49			30
	mixed (n)	6			1
	Days of stimulation (n)	81	10.5556	1.58114	45	10.6222	1.68265
	Total dose stimulation (IU)	81	1848.1	610.7	45	1888.33	657.595
BMI= Body Mass Index
SD= standard deviation
