# Supplementary material for: Non-invasive cumulus cell analysis can be applied for oocyte ranking and is useful for countries with legal restrictions on embryo generation or freezing
Source: PLoS One. 2024 Jan 31;19(1):e0297040. doi: 10.1371/journal.pone.0297040 (PMC10830053; doi:10.1371/journal.pone.0297040)
Supplement: S4 Table — Raw data of qPCR analysis (mean Cp values from triplicates) for UBC, B2M, EFNB2, SASH1 and CAMK1D (n = 83 patients). (XLSX) [file pone.0297040.s004.xlsx]

## Sheet: Raw data QPCR n83
Patient nr	Oocyte nr	Sample ID	UBC Mean Cp	B2M Mean Cp	EFNB2 Mean Cp	SASH1 Mean Cp	CAMK1D Mean Cp
DP49	1	3000	21.62	22.89	27.76	33.04	28.64
DP49	3	3001	20.94	21.91	27.04	32.97	28.41
DP49	4	3002	21.87	22.95	28.29	33.26	28.71
DP49	5	3003	21.07	22.55	26.82	32.29	28.25
DP49	7	3004	23.41	24.66	29.62	33.80	30.64
DP49	8	3005	22.75	23.27	28.67	34.26	29.74
DP49	9	3006	21.13	22.26	27.10	32.84	27.88
P2	1	2006	21.54	21.1967	27.29	32.1533	29.0467
P2	2	2007	19.85	20.9167	26.1433	32.7433	28.82
P2	3	2008	20.9733	22.42	26.88	32.5967	28.9567
P2	4	2009	21.36	21.44	27.9467	32.68	29.4967
P2	6	2011	21.02	19.96	27.0367	32.0233	28.5667
P2	8	2013	21.1133	20.6633	27.3133	32.7467	29.0633
DP66	1	3241	22.96	23.71	28.61	35.19	29.44
DP66	2	3242	25.81	26.35	30.57	35.07	31.61
DP66	4	3243	22.63	22.57	27.48	33.10	28.94
DP66	5	3244	22.80	23.40	28.39	33.86	29.16
DP66	6	3245	27.10	27.83	32.01	36.42	34.28
DP66	7	3246	23.60	24.26	28.77	35.15	29.76
DP66	8	3247	23.27	23.65	27.96	34.63	29.33
DP66	9	3248	22.10	22.46	27.64	33.08	28.47
DP66	11	3249	23.36	23.94	28.12	33.68	29.26
DP66	13	3250	22.84	23.95	27.98	33.28	29.14
DP66	14	3251	23.02	23.71	28.85	33.72	30.29
DP66	15	3252	21.91	22.39	26.71	33.49	27.98
DP66	16	3253	25.38	25.94	29.99	36.15	31.37
P111	1	3023	24.67	24.07	30.58	35.10	31.59
P111	2	3024	22.76	22.79	29.24	32.91	30.14
P111	3	3025	23.05	22.92	29.19	33.14	29.11
P111	5	3026	20.53	19.91	26.31	30.77	27.73
P111	6	3027	29.73	31.33	37.40	40	36.24
P111	8	3028	21.80	21.58	28.49	32.09	29.44
P111	9	3029	25.35	25.87	32.52	34.72	32.74
P111	10	3030	20.71	20.07	27.59	30.74	28.03
P111	11	3031	23.66	23.56	30.50	33.54	30.99
P111	12	3032	23.11	22.95	29.92	32.91	30.65
P 116	1	3063	21.62	21.64	26.68	33.77	28.60
P 116	3	3064	20.23	20.05	25.75	32.90	27.59
P 116	4	3065	22.55	22.62	27.63	35.57	29.65
P 116	6	3066	22.17	22.56	27.57	34.36	29.31
P 116	8	3067	21.35	21.08	26.70	33.83	28.80
P 116	9	3068	22.78	22.85	28.63	34.93	32.43
P 116	10	3069	21.97	22.21	27.17	34.33	28.81
P119	1	3083	21.73	22.41	27.36	31.59	28.29
P119	3	3084	19.50	19.54	26.04	30.21	27.26
P119	5	3085	20.10	19.78	26.15	31.48	27.72
P119	6	3086	20.70	20.44	25.79	31.16	27.39
P119	7	3087	21.09	21.32	26.12	30.99	27.50
P119	8	3088	21.91	21.90	27.94	32.78	29.71
P151	1	3395	20.05	20.76	24.58	30.02	26.03
P151	2	3396	21.82	23.23	25.88	32.03	27.30
P151	3	3397	20.18	21.09	24.70	30.96	26.26
P151	4	3398	21.61	22.55	25.27	31.59	27.31
P151	5	3399	19.98	20.84	24.86	30.74	26.95
P151	6	3400	21.26	22.48	25.41	31.42	26.92
P151	7	3401	23.79	25.25	27.42	33.35	28.94
P151	8	3402	21.87	22.48	25.83	32.02	26.90
P157	1	3425	25.62	25.60	31.58	36.11	32.28
P157	3	3426	23.87	24.07	29.96	34.32	32.48
P157	4	3427	24.93	25.49	31.14	37.23	31.98
P157	7	3428	19.14	19.35	25.72	31.03	27.40
P157	8	3429	23.67	23.20	29.29	36.00	31.46
P157	9	3430	25.95	26.66	31.05	35.47	31.81
P 158	1	3441	20.81	21.99	24.81	31.63	28.36
P 158	2	3442	21.71	23.09	25.76	32.66	28.69
P 158	3	3443	22.98	24.22	27.59	33.76	30.04
P 158	5	3444	20.46	21.69	24.80	31.19	27.69
P 158	6	3445	19.89	21.05	23.79	30.81	27.53
P 158	7	3446	20.73	21.95	24.79	31.71	27.68
P 158	8	3447	22.33	23.04	25.92	32.39	28.91
P 158	9	3448	21.30	21.75	25.77	31.90	28.64
P 16	1	2123	20.77	21.91	25.92	33.52	28.10
P 16	3	2124	22.12	23.79	27.22	33.22	28.71
P 16	6	2125	20.58	21.68	25.67	31.91	28.08
P 16	7	2126	21.85	23.23	26.06	33.19	27.75
P 16	8	2127	22.84	24.01	28.86	34.10	31.18
P 16	9	2128	22.98	24.57	28.40	35.15	30.29
P165	1	3486	21.99	22.57	26.14	30.22	27.69
P165	2	3487	23.86	24.47	29.50	33.12	29.93
P165	3	3488	22.87	22.67	28.11	31.74	29.32
P165	4	3489	23.18	23.99	28.38	32.06	30.44
P165	5	3490	26.56	27.66	31.44	34.04	31.78
P166	1	3505	22.99	23.18	28.13	32.63	30.54
P166	2	3506	26.89	27.68	30.87	35.92	33.37
P166	3	3507	26.34	27.22	32.07	34.28	33.43
P166	4	3508	25.79	26.93	30.53	35.02	32.44
P166	5	3509	26.76	28.21	31.47	35.24	33.94
P167	1	3510	23.92	25.84	28.06	34.22	31.19
P167	2	3511	23.99	25.68	27.82	34.52	30.53
P167	3	3512	23.74	24.96	27.65	35.28	32.96
P167	4	3513	25.18	26.40	29.44	36.23	33.24
P167	5	3514	27.01	28.26	30.02	35.20	34.20
P167	6	3515	21.50	22.09	25.87	30.34	29.36
P167	7	3516	21.80	23.10	26.62	34.03	29.81
P167	8	3517	23.40	24.79	27.92	33.62	30.98
P 178	1	3607	21.49	23.38	27.16	31.98	28.67
P 178	2	3608	22.02	24.11	27.60	32.48	28.93
P 178	3	3609	22.57	24.61	28.17	32.80	29.72
P 178	4	3610	23.55	25.99	28.97	34.79	30.20
P 178	5	3611	18.88	19.18	25.14	30.54	25.66
P 178	6	3612	22.29	24.52	27.87	33.11	29.68
P 178	7	3613	19.50	20.42	25.37	31.07	25.66
P 178	8	3614	23.83	26.44	29.44	33.67	30.97
P 178	9	3615	25.00	27.81	30.66	40.57	31.87
P 178	11	3616	24.28	26.80	30.51	34.21	31.38
P 178	12	3617	22.92	25.16	28.65	34.38	29.80
P 178	13	3618	22.66	24.57	28.11	33.13	30.20
P 178	15	3619	24.15	26.57	29.44	34.30	30.63
P 178	16	3620	22.72	24.76	28.49	33.36	29.68
P 178	17	3621	24.40	26.06	30.17	34.12	31.20
P219	1	3904	25.43	27.97	30.95	35.88	31.22
P219	2	3905	25.93	27.96	31.60	40	32.65
P219	3	3906	25.79	27.88	31.62	40	33.07
P219	4	3907	26.22	28.48	31.74	35.22	32.43
P219	5	3908	26.98	29.49	32.33	40	33.09
P219	6	3909	23.52	25.02	29.87	34.44	31.53
P 27	2	2203	20.67	21.59	26.81	32.22	28.55
P 27	3	2204	21.88	22.98	27.39	33.66	29.22
P 27	5	2205	22.06	22.92	27.84	33.61	29.43
P 27	7	2206	23.66	24.97	29.10	34.04	30.52
P 27	11	2207	17.99	19.15	24.78	29.86	26.83
P 27	13	2208	21.09	23.46	26.78	32.29	28.87
P 31	1	2237	21.57	23.39	27.35	30.37	28.32
P 31	2	2238	22.91	24.98	28.78	32.25	29.64
P 31	3	2239	25.55	27.09	31.87	34.32	31.93
P 31	4	2240	25.72	27.63	32.07	34.40	31.68
P 31	6	2241	21.94	23.55	27.93	31.56	28.78
P 31	7	2242	20.20	21.39	26.67	30.28	27.53
P 39	1	2293	21.01	22.93	26.78	31.77	27.61
P 39	2	2294	28.78	31.27	34.02	40	34.03
P 39	3	2295	24.06	25.58	29.69	34.05	30.43
P 39	4	2296	22.03	23.81	27.50	32.37	28.69
P 39	5	2297	23.03	24.61	28.57	33.76	29.25
P 39	7	2298	22.04	23.14	27.29	32.88	29.26
P 39	8	2299	20.18	20.50	26.33	31.49	28.54
P 53	1	2396	21.62	23.10	27.38	30.73	28.74
P 53	2	2397	25.94	28.37	31.29	36.00	31.71
P 53	4	2398	21.62	22.70	28.08	31.44	29.96
P 53	5	2399	22.52	24.88	27.94	31.74	29.88
P 53	6	2400	21.65	23.88	27.24	31.15	29.04
P 53	7	2401	22.71	24.12	29.10	31.93	30.47
P 53	8	2402	22.93	24.88	29.13	32.73	31.15
P6	1	2034	21.19	21.78	28.01	31.61	27.98
P6	5	2038	22.36	23.90	30.00	32.20	30.79
P6	7	2039	21.77	23.69	27.98	32.21	29.54
P6	6	2040	23.96	26.46	31.21	34.29	31.47
P6	8	2041	23.54	25.77	31.15	34.12	30.93
P6	9	2042	21.88	23.25	27.88	32.14	28.97
P6	10	2043	21.68	21.00	28.36	31.69	29.16
P6	11	2044	22.67	22.66	29.96	33.48	30.72
P6	12	2045	21.37	21.19	27.75	31.88	29.00
P6	13	2046	23.64	23.95	31.19	34.80	31.34
P6	15	2048	21.55	20.39	28.07	31.85	29.13
P6	16	2049	21.73	21.94	28.27	31.36	29.22
P6	17	2050	21.96	22.43	28.49	31.33	28.80
P6	18	2051	21.23	21.26	27.55	31.12	27.65
P6	19	2052	19.03	19.12	26.73	30.37	26.68
P 69	1	2564	22.06	21.81	27.01	32.47	28.99
P 69	2	2565	24.44	25.10	29.91	34.62	31.25
P 69	3	2566	26.32	26.74	32.77	34.62	34.62
P 69	4	2567	27.05	28.38	33.17	35.31	33.94
P 69	5	2568	22.80	22.32	29.17	32.01	30.27
P 69	7	2569	22.80	22.77	29.15	33.30	31.44
P7	1	2056	20.33	23.51	25.15	31.65	28.12
P7	2	2057	22.25	26.06	26.92	32.77	28.85
P7	3	2058	21.28	24.89	25.67	31.86	27.59
P7	4	2059	21.02	23.87	25.86	31.90	27.91
P7	5	2060	21.28	23.52	25.83	32.33	27.81
P7	6	2061	20.49	23.78	25.63	31.30	28.69
P7	7	2062	20.65	21.06	25.75	31.57	28.01
P7	8	2063	21.72	23.92	26.88	32.83	29.04
P76	1	2674	28.67	28.91	34.98	40	36.67
P76	2	2675	23.09	23.84	29.20	33.28	30.61
P76	3	2676	22.65	23.24	28.51	32.70	29.70
P76	5	2677	22.74	22.95	28.88	32.92	30.08
P76	6	2678	24.65	24.78	30.74	34.72	31.98
P76	7	2679	23.22	23.57	29.81	33.56	31.06
P76	8	2680	25.79	26.14	32.04	35.91	33.26
P76	9	2681	22.81	23.56	28.54	33.13	29.53
P76	10	2682	25.44	25.47	31.21	34.98	31.53
P76	11	2683	24.91	25.51	30.75	34.77	30.99
P76	13	2684	26.16	26.93	32.01	35.54	33.00
P76	14	2685	24.97	25.85	30.48	34.82	31.79
P8	1	2069	21.87	25.51	28.35	33.41	29.25
P8	2	2070	18.92	22.85	26.08	31.76	27.07
P8	3	2071	20.89	24.52	27.63	32.84	28.24
P8	4	2072	21.61	24.69	27.68	33.53	28.22
P8	5	2073	21.78	26.20	27.79	33.44	28.09
P8	6	2074	21.09	25.35	26.77	32.08	27.25
P8	7	2075	21.62	22.39	27.63	33.30	27.25
P8	8	2076	21.20	24.25	27.83	32.70	28.39
P 82	1	2767	26.22	26.43	32.02	36.22	33.88
P 82	2	2768	24.38	24.42	29.80	35.67	31.16
P 82	3	2769	25.77	25.55	31.59	35.33	33.18
P 82	4	2770	24.68	24.47	30.69	35.55	32.35
P 82	5	2771	22.49	22.74	27.22	33.43	29.84
P 82	6	2772	25.62	25.84	31.04	34.24	31.82
P 82	8	2773	22.84	22.75	28.12	34.01	29.62
P 82	10	2774	28.55	28.67	36.42	36.62	36.65
P 82	11	2775	23.91	24.19	29.48	33.07	30.76
P 82	12	2776	26.21	26.53	31.82	37.53	32.58
P 83	1	2754	23.05	23.20	28.00	34.75	30.05
P 83	2	2755	22.75	22.70	27.62	33.07	30.13
P 83	3	2756	22.51	22.75	28.97	32.93	31.12
P 83	4	2757	22.21	21.94	27.83	32.00	30.08
P 83	5	2758	22.00	22.43	27.30	32.32	29.71
P 83	6	2759	22.89	22.79	28.53	34.15	31.09
P 83	7	2760	23.67	23.66	28.81	33.37	30.04
P 83	8	2761	22.20	22.48	27.20	32.45	29.69
P 83	9	2762	18.69	18.15	24.91	30.48	26.61
P 83	10	2763	22.19	22.47	27.34	32.88	29.82
P 83	11	2764	21.75	21.67	27.14	32.69	29.93
P 83	12	2765	45.00	40	42.15	40	41.28
P 83	13	2766	25.33	25.63	31.20	35.35	33.16
P 86	1	2802	22.59	21.50	26.54	34.46	32.57
P 86	2	2803	22.45	21.34	27.44	34.86	31.82
P 86	3	2804	24.72	23.75	29.16	34.41	33.47
P 86	4	2805	22.53	21.69	26.92	33.38	32.15
P 86	5	2806	22.81	22.00	27.60	34.24	32.22
P 86	6	2807	22.26	21.86	26.88	33.21	30.91
P 86	7	2808	23.80	22.90	28.36	35.24	32.14
P 86	8	2809	21.08	19.73	25.59	32.50	30.66
P 86	9	2810	22.09	21.11	28.00	33.69	31.33
P 89	1	2833	21.23	20.17	26.45	33.85	28.93
P 89	2	2834	21.76	20.70	27.03	34.34	30.11
P 89	3	2835	21.73	20.46	27.35	34.45	29.80
P 89	4	2836	20.99	20.54	26.35	33.74	28.78
P194	1	3728	21.13	22.77	25.57	32.95	28.45
P194	2	3729	22.03	23.43	26.11	33.85	28.53
P194	4	3730	21.47	23.23	25.97	33.26	30.77
P194	5	3731	22.57	24.55	26.56	33.84	28.72
P194	6	3732	22.06	23.59	26.81	34.51	29.84
P194	7	3733	22.96	24.82	27.06	35.08	29.57
P194	8	3734	21.69	22.90	25.74	33.61	27.60
P207	1	3802	25.79	28.29	31.12	35.76	31.49
P207	2	3803	25.28	27.78	30.66	35.83	31.79
P207	3	3804	26.77	29.83	31.70	35.53	32.49
P207	4	3805	26.58	29.36	31.56	40	32.37
P207	5	3806	25.94	29.49	30.97	35.46	32.84
P207	6	3807	33.96	39.97	37.92	40	43.86
P207	7	3808	25.54	28.95	31.95	36.30	32.08
P207	8	3809	26.26	29.26	32.20	40	34.31
P207	9	3810	24.17	26.51	29.50	34.81	31.41
P207	10	3811	27.76	31.72	33.40	40	34.32
P207	11	3812	25.44	29.28	31.28	36.17	32.41
P207	13	3813	25.70	29.14	31.08	35.11	33.27
P207	14	3814	23.29	25.67	27.97	33.82	30.57
P207	16	3815	24.17	26.61	29.49	36.43	31.23
P215	3	3871	24.05	26.28	29.91	34.31	29.73
P215	4	3872	22.60	24.04	28.72	34.88	28.94
P215	5	3873	23.99	25.88	30.07	33.63	30.62
P215	6	3874	24.32	26.52	30.63	35.53	30.81
P215	7	3875	23.36	25.15	29.37	34.28	29.34
P215	8	3876	23.14	25.61	29.27	33.29	29.59
P215	9	3877	28.45	31.40	33.31	36.89	33.43
P215	10	3878	23.60	24.86	30.14	34.69	30.30
P215	11	3879	23.95	26.15	29.58	34.47	30.05
P215	12	3880	25.66	28.71	31.89	36.14	31.10
P215	13	3881	23.41	25.47	28.93	34.63	30.89
P215	14	3882	23.92	26.17	30.37	34.49	30.41
P215	15	3883	23.28	24.55	29.16	35.76	29.79
P215	16	3884	22.65	24.30	28.16	33.59	28.92
P215	17	3885	25.77	28.64	31.70	34.44	31.66
P220	1	3910	24.24	25.35	30.27	35.08	32.26
P220	2	3911	21.85	23.60	26.77	34.70	28.97
P220	3	3912	21.90	23.15	26.97	35.57	29.09
P220	5	3913	23.25	25.11	28.23	36.09	30.65
P220	6	3914	23.95	25.69	29.34	36.11	31.48
P220	7	3915	23.97	25.93	29.37	36.20	31.95
P220	8	3916	23.63	25.21	28.91	35.68	30.87
P220	9	3917	26.38	28.30	30.97	34.82	33.70
P220	10	3918	22.83	24.85	28.40	34.73	30.42
P220	11	3919	24.63	27.01	29.89	37.25	32.14
P220	12	3920	21.57	23.01	26.86	33.64	29.48
P220	13	3921	23.57	25.80	28.20	36.19	30.06
P 224	1	3942	45.00	34.98	40.31	40	44.05
P 224	2	3943	25.54	26.71	30.35	35.06	31.79
P 224	3	3944	24.16	25.09	28.92	34.46	30.85
P 224	4	3945	22.99	24.01	27.69	33.74	30.20
P 224	5	3946	23.46	24.18	28.16	33.58	30.16
P 224	6	3947	26.78	27.74	30.56	35.52	32.60
P 224	8	3948	25.86	26.17	29.42	34.48	31.54
P 224	9	3949	29.96	32.12	33.26	36.30	33.12
P225	1	3955	24.57	26.25	28.84	36.06	32.06
P225	2	3956	26.59	29.51	31.54	36.18	34.21
P225	3	3957	26.18	27.58	31.97	36.42	33.71
P225	4	3958	23.72	24.09	28.40	34.96	31.39
P225	5	3959	24.29	25.15	29.25	35.51	32.42
P225	6	3960	26.33	28.95	31.57	40	33.62
P235	1	4030	25.81	26.81	31.75	35.79	31.96
P235	2	4031	24.11	24.65	30.46	34.49	30.85
P235	3	4032	27.05	28.49	34.48	36.69	34.31
P235	4	4033	26.60	27.86	32.01	35.18	32.02
P235	5	4034	22.87	23.87	28.20	33.17	29.86
P235	7	4035	23.05	23.82	29.53	33.03	30.16
P235	8	4036	22.61	23.50	28.58	33.49	29.89
P235	9	4037	25.67	26.97	31.05	34.87	31.36
P235	10	4038	20.19	20.24	26.80	30.89	27.29
P243	2	4072	23.55	23.91	27.79	34.89	30.53
P243	4	4073	25.05	26.59	29.11	34.83	30.47
P243	5	4074	22.19	22.84	26.95	34.05	29.54
P243	6	4075	25.04	26.21	29.37	35.25	31.28
P243	8	4076	25.79	26.69	29.91	34.88	31.55
P243	9	4077	24.79	26.86	29.14	34.80	30.71
P243	11	4078	22.89	23.64	27.34	34.17	28.78
P243	14	4079	25.95	28.07	30.55	34.82	31.99
P244	2	4080	25.02	24.72	29.95	35.23	32.08
P244	3	4081	22.62	23.04	27.80	33.47	30.38
P244	4	4082	22.86	22.88	28.52	33.67	30.42
P244	5	4083	24.82	24.94	31.26	35.73	32.70
P244	6	4084	25.99	26.92	32.07	40	33.84
P244	7	4085	23.90	24.02	30.12	34.35	31.13
P245	4	4086	25.73	26.78	30.10	40	31.02
P245	5	4087	23.47	23.98	28.32	34.62	30.42
P245	7	4088	24.26	25.13	28.59	36.46	29.69
P245	9	4089	24.56	25.44	29.25	36.24	30.47
P245	11	4090	27.82	28.45	31.55	40	33.13
P245	14	4091	22.67	22.72	27.38	33.17	29.31
P247	1	4095	20.76	20.17	26.16	30.90	28.80
P247	2	4096	23.11	22.85	28.26	32.76	30.90
P247	3	4097	25.34	25.82	31.25	35.82	32.37
P247	4	4098	23.48	23.80	28.24	32.84	29.94
P247	5	4099	22.46	22.65	27.20	31.88	29.76
P247	6	4100	23.37	23.72	28.43	33.19	30.98
P247	7	4101	24.80	25.37	29.86	33.56	32.67
P273	1	4219	23.43	23.22	28.28	32.19	29.71
P273	2	4220	21.04	21.06	26.45	32.27	28.29
P273	3	4221	23.05	23.18	27.67	32.24	29.03
P273	4	4222	23.69	23.70	28.74	32.98	30.43
P273	5	4223	22.10	22.12	27.30	32.20	29.37
P299	1	4358	24.34	24.47	30.08	34.96	31.05
P299	2	4359	22.20	21.93	28.82	33.26	29.89
P299	3	4360	23.83	24.21	29.59	34.61	31.03
P299	4	4361	19.57	19.69	27.44	31.79	28.61
P299	5	4362	24.60	24.50	31.16	36.38	31.71
P299	6	4363	27.70	28.73	38.54	40	37.62
P299	7	4364	23.97	24.12	30.19	34.73	31.42
P304	1	4395	25.28	25.05	30.08	36.57	32.77
P304	2	4396	26.31	26.68	31.64	40	33.41
P304	3	4397	25.76	25.30	31.37	36.54	34.07
P304	4	4398	23.44	23.18	28.65	36.16	31.39
P304	5	4399	24.90	24.03	30.10	36.44	32.25
P304	6	4400	22.90	22.09	29.07	34.82	32.12
P304	7	4401	21.61	20.78	27.66	34.64	30.60
P310	1	4426	24.19	23.14	29.47	34.33	29.94
P310	2	4427	23.79	23.51	30.18	34.77	31.07
P310	3	4428	22.26	21.48	28.24	34.60	28.81
P310	4	4429	22.67	21.67	28.61	33.38	28.83
P310	5	4430	21.29	20.89	28.25	32.03	29.02
P315	1	4451	20.55	19.20	27.44	32.34	27.59
P315	2	4452	21.38	19.76	27.70	32.67	27.75
P315	3	4453	22.11	20.59	28.63	35.07	28.88
P315	4	4454	22.29	20.73	28.31	33.45	28.86
P315	10	4455	29.17	30.95	36.05	40	43.77
P325	1	4492	27.41	28.03	32.43	40	35.21
P325	3	4493	26.96	26.93	30.58	36.06	33.25
P325	6	4494	26.68	27.45	31.40	40	35.25
P325	7	4495	25.91	26.63	31.70	36.67	34.47
P325	8	4496	24.57	24.40	28.90	35.31	31.22
P336	1	4545	26.01	25.36	31.46	36.28	32.80
P336	2	4546	24.98	25.48	30.30	35.51	31.36
P336	3	4547	26.57	25.89	32.14	40	33.41
P336	4	4548	25.29	25.97	31.51	35.53	32.13
P336	5	4549	24.11	23.72	29.05	34.61	30.55
P336	6	4550	24.00	24.43	29.80	33.58	31.88
P336	8	4551	27.04	27.52	31.87	35.69	33.06
P336	9	4552	20.71	19.85	26.46	32.21	27.58
P343	1	4590	26.71	27.07	32.38	35.99	34.62
P343	2	4591	24.16	24.32	29.58	34.89	31.93
P343	3	4592	27.60	28.02	33.85	35.13	34.82
P343	4	4593	25.57	25.43	31.68	40	34.23
P343	5	4594	24.80	24.63	30.01	40	31.09
P343	6	4595	23.45	23.51	29.06	33.88	29.93
P343	10	4596	25.64	25.57	31.24	36.03	32.28
P343	11	4597	30.61	30.03	35.27	40	36.79
P343	12	4598	27.42	27.00	34.24	40	39.60
P343	13	4599	25.54	25.17	31.91	40	32.80
P343	14	4600	26.37	26.32	32.29	40	34.16
P 356	1	4710	21.71	20.94	27.71	33.49	29.04
P 356	3	4711	20.86	20.27	26.72	31.30	27.84
P 356	4	4712	23.34	22.94	28.80	34.26	30.78
P 356	5	4713	23.37	22.56	28.98	34.03	29.97
P 356	6	4714	21.16	20.70	25.83	31.39	27.78
P 356	7	4715	21.78	21.46	27.60	31.90	28.89
P 357	1	4716	24.39	23.48	29.31	34.35	30.92
P 357	2	4717	24.86	24.25	29.40	33.79	30.83
P 357	3	4718	20.86	20.59	27.65	31.03	28.29
P 357	4	4719	23.08	22.60	28.47	32.79	29.91
P 357	5	4720	23.82	24.27	29.01	32.85	30.82
P 357	6	4721	26.21	24.64	31.30	33.96	33.62
P 357	7	4722	27.95	26.52	32.29	36.59	34.41
P363	1	4754	26.06	25.22	31.99	40	32.94
P363	2	4755	21.99	21.17	28.25	34.46	30.45
P363	3	4756	23.65	23.34	29.49	36.08	30.28
P363	4	4757	24.09	23.23	30.67	35.66	33.21
P363	5	4758	24.52	23.69	32.26	36.32	34.21
P363	6	4759	22.00	20.85	28.56	33.46	30.07
P363	7	4760	27.40	27.31	33.41	40	35.10
P366	1	4772	23.02	22.19	28.53	34.24	29.81
P366	2	4773	24.07	23.19	29.70	34.52	31.77
P366	3	4774	22.52	21.83	27.26	34.56	29.02
P366	4	4775	24.61	23.79	29.71	36.11	30.83
P366	5	4776	24.73	24.44	31.03	36.44	33.35
P367	1	4777	24.99	24.33	31.03	34.50	31.24
P367	2	4778	23.11	22.40	28.94	33.77	29.95
P367	3	4779	27.76	27.64	33.59	36.10	34.36
P367	4	4780	23.74	22.82	29.94	33.00	31.19
P367	5	4781	22.70	22.08	28.79	33.34	30.22
P367	6	4782	25.39	25.18	31.32	35.04	31.25
P371	1	4799	24.71	24.66	30.19	35.18	30.74
P371	2	4800	26.46	25.47	31.63	36.11	33.56
P371	3	4801	25.68	24.75	31.06	36.56	31.37
P371	4	4802	29.18	28.90	34.94	40	36.01
P371	5	4803	28.12	27.42	33.80	40	34.15
P371	6	4804	23.39	22.17	28.89	34.45	29.74
P371	7	4805	23.90	23.72	29.53	34.02	30.51
P371	8	4806	26.43	25.23	33.03	35.60	33.37
P375	1	4816	24.83	23.81	32.00	36.48	34.13
P375	2	4817	25.16	24.13	31.30	35.16	32.31
P375	3	4818	26.13	25.58	32.46	36.60	34.10
P375	4	4819	25.01	24.07	31.83	37.31	33.62
P375	6	4820	25.65	24.47	32.18	36.42	34.28
P375	7	4821	24.51	24.09	31.06	34.39	32.74
P375	9	4822	25.48	24.49	31.85	35.97	34.04
P 378	1	4832	24.55	23.60	30.84	35.99	31.57
P 378	2	4833	21.48	21.68	27.13	32.69	28.74
P 378	3	4834	22.04	21.12	29.69	34.84	29.94
P 378	4	4835	26.81	26.04	33.39	36.41	34.49
P 378	5	4836	26.53	24.28	33.87	35.99	34.39
P387	1	4873	24.20	23.82	29.52	35.44	30.53
P387	2	4874	24.10	23.18	28.82	35.44	30.08
P387	3	4875	22.39	21.70	27.56	34.80	28.40
P387	4	4876	23.00	22.48	28.44	35.30	29.84
P387	5	4877	23.21	22.13	28.15	33.66	29.72
P387	6	4878	23.54	22.72	28.71	34.61	30.36
P387	7	4879	23.47	22.45	28.46	33.63	29.92
P387	8	4880	26.86	25.83	31.51	36.60	32.63
P387	9	4881	23.25	22.53	28.19	34.51	29.76
P387	10	4882	23.90	23.50	29.27	35.33	30.50
P 396	2	4936	26.14	26.15	31.59	35.09	31.93
P 396	3	4937	27.05	26.97	32.81	35.99	33.42
P 396	5	4938	22.72	21.91	29.36	33.58	29.78
P 396	6	4939	25.87	25.62	33.08	34.72	32.46
P410	1	5009	22.33	22.77	28.04	32.02	30.36
P410	2	5010	23.62	23.90	29.26	33.65	32.11
P410	3	5011	22.62	23.02	28.15	32.82	30.85
P410	4	5012	22.73	23.00	28.12	32.18	31.34
P410	5	5013	22.98	23.58	28.31	33.42	30.86
P410	6	5014	23.52	23.74	30.15	32.22	31.69
P414	1	5033	21.54	22.22	28.46	32.60	29.74
P414	2	5034	23.81	23.83	30.25	35.76	32.47
P414	3	5035	22.98	23.82	30.19	34.30	31.28
P414	4	5036	20.61	19.88	27.45	32.26	28.52
P414	5	5037	22.82	22.98	29.35	33.66	30.71
P415	2	5038	26.56	26.60	30.78	36.18	33.01
P415	4	5039	23.93	23.25	28.76	34.66	31.24
P415	5	5040	20.78	20.84	25.14	31.72	28.67
P415	6	5041	22.58	22.89	26.39	33.17	28.49
P415	7	5042	21.12	21.18	25.25	32.35	27.29
P415	8	5043	24.22	24.08	28.53	34.17	31.40
P415	9	5044	20.72	19.25	24.79	32.12	27.87
P415	10	5045	19.29	19.15	23.59	30.86	26.81
P415	11	5046	21.25	21.82	25.28	32.37	27.67
P415	12	5047	21.45	21.87	25.91	33.67	29.02
P415	13	5048	21.80	22.26	26.55	32.98	29.29
P417	1	5051	24.86	25.59	31.61	34.76	32.03
P417	2	5052	24.76	25.74	31.09	34.19	31.20
P417	3	5053	27.78	28.26	34.90	35.43	0.00
P417	4	5054	24.12	25.48	30.42	33.48	31.06
P417	5	5055	24.99	26.10	31.54	34.72	31.99
P417	6	5056	26.14	26.97	32.94	35.22	32.62
P417	7	5057	25.74	26.62	32.70	34.34	34.12
P417	8	5058	23.55	23.85	30.23	32.74	30.86
P417	9	5059	27.19	28.21	33.60	35.02	34.30
P417	10	5060	25.68	26.47	32.02	34.61	33.34
P417	11	5061	25.72	26.10	32.59	34.30	32.85
P417	12	5062	31.53	33.63	41.32	38.12	0.00
P417	13	5063	26.32	27.36	33.14	34.61	33.95
P417	14	5064	26.83	28.34	32.88	36.03	33.01
P417	15	5065	27.30	28.49	33.04	35.54	34.44
P417	16	5066	26.71	27.59	33.26	35.13	33.58
P417	17	5067	24.74	25.50	31.32	33.53	32.01
P424	1	5113	22.76	22.79	28.09	33.09	30.36
P424	2	5114	24.01	23.03	28.37	34.63	30.72
P424	3	5115	22.50	21.80	28.00	33.39	31.79
P424	4	5116	26.45	26.44	32.33	36.12	36.10
P424	5	5117	24.86	24.34	29.94	35.85	31.91
P424	6	5118	21.82	21.33	26.45	31.84	28.77
P424	7	5119	21.80	21.02	26.64	32.04	28.56
P424	8	5120	22.45	21.67	27.58	32.99	30.17
P424	9	5121	20.78	20.97	24.71	30.00	26.63
P 429	1	5135	21.67	22.34	27.42	30.69	29.49
P 429	2	5136	20.46	20.35	25.19	30.20	26.91
P 429	3	5137	20.85	20.87	25.70	30.88	27.68
P 429	4	5138	21.25	21.06	26.18	31.37	27.79
P 429	5	5139	20.16	20.01	25.45	30.33	26.81
P 433	1	5160	21.51	21.97	26.77	30.51	28.97
P 433	2	5161	23.14	23.92	28.73	32.38	30.14
P 433	3	5162	23.24	24.14	28.45	31.16	30.11
P 433	4	5163	21.18	20.82	26.57	31.00	29.52
P 433	6	5164	23.48	24.04	28.81	31.79	29.80
P 433	7	5165	25.23	25.51	31.31	34.48	32.59
P439	2	5194	22.74	22.48	27.12	32.26	29.73
P439	3	5195	25.07	24.83	29.80	33.72	32.37
P439	4	5196	21.99	21.92	26.21	31.00	28.52
P439	5	5197	22.87	21.75	27.83	32.20	29.85
P439	6	5198	22.23	21.81	27.10	31.45	29.78
P439	7	5199	21.97	21.72	26.38	30.91	28.49
P439	8	5200	21.99	21.30	26.70	31.71	29.03
P443	1	5213	21.18	21.70	27.24	32.39	28.34
P443	4	5214	23.25	24.38	28.88	33.88	29.60
P443	5	5215	23.29	23.08	28.62	34.41	28.70
P443	6	5216	21.01	22.65	25.90	32.07	27.55
P447	1	5239	23.93	24.21	29.64	33.77	32.63
P447	2	5240	23.65	23.87	27.85	32.84	30.37
P447	4	5241	19.26	18.84	24.25	30.53	26.91
P447	5	5242	24.20	23.50	29.14	33.92	30.91
P447	6	5243	22.92	22.40	27.60	31.32	29.46
P447	7	5244	24.46	24.27	30.09	35.70	30.26
P447	8	5245	20.08	19.94	24.67	31.20	26.74
P 454	1	5280	28.47	29.09	33.48	40	33.12
P 454	2	5281	27.05	27.68	33.01	37.09	32.53
P 454	3	5282	23.20	23.17	29.56	33.44	30.55
P 454	4	5283	24.69	26.08	32.02	33.46	32.19
P 454	5	5284	22.83	23.08	29.04	33.07	30.15
P 454	6	5285	23.50	23.59	29.74	33.32	30.62
P 454	7	5286	22.00	21.50	28.04	32.39	28.53
P 454	8	5287	22.83	22.14	28.94	33.71	29.72
P 454	9	5288	22.65	22.24	28.41	32.46	28.89
P 454	10	5289	22.92	23.35	28.84	32.83	30.03
P 454	11	5290	22.59	22.45	28.95	33.18	29.98
P 456	1	5294	22.15	21.33	27.75	32.44	28.91
P 456	2	5295	23.47	23.35	28.53	33.82	30.14
P 456	3	5296	24.13	24.20	29.01	33.57	30.29
P 456	4	5297	21.81	21.03	27.36	31.85	28.99
P 456	5	5298	22.79	22.23	27.88	32.98	29.51
P 456	6	5299	22.76	22.32	28.02	33.45	29.38
P 456	7	5300	21.88	21.42	26.88	32.55	28.41
P 456	8	5301	22.01	21.86	27.06	32.33	29.19
P 456	9	5302	21.84	21.22	26.98	32.64	28.37
P 456	10	5303	22.12	21.65	28.00	32.08	29.26
P 456	11	5304	22.43	21.96	27.85	32.18	29.38
P 456	12	5305	21.93	21.32	27.32	32.00	29.07
P 456	14	5306	24.55	24.07	29.82	33.40	31.27
P 464	1	5344	26.50	25.80	29.23	34.96	29.94
P 464	2	5345	25.16	24.81	29.16	34.77	30.86
P 464	3	5346	25.44	24.91	29.90	34.94	31.69
P 464	4	5347	24.85	24.44	29.54	35.17	31.39
P 464	6	5348	24.56	24.13	29.99	34.85	31.78
P 464	8	5349	24.10	23.49	28.99	33.94	30.32
P 464	10	5350	26.57	26.11	30.80	35.93	31.99
P 464	11	5351	23.99	23.88	28.56	35.55	31.32
P 464	12	5352	23.41	22.47	28.52	33.86	30.32
P 464	13	5353	26.09	25.80	30.43	34.14	31.71
P 464	14	5354	24.53	24.44	29.81	34.35	31.68
P 464	15	5355	25.97	25.08	30.25	35.36	31.81
P472	1	5397	24.20	23.84	29.70	34.62	31.52
P472	2	5398	24.34	24.12	29.33	35.22	30.22
P472	3	5399	24.56	24.42	29.88	34.01	30.33
P472	4	5400	25.26	25.00	30.66	35.80	32.04
P472	5	5401	23.33	22.37	28.64	34.26	30.42
P472	6	5402	24.75	24.81	29.98	34.58	31.55
P472	7	5403	24.93	24.92	30.09	34.93	32.74
P 475	1	5408	25.65	25.32	29.88	34.82	31.53
P 475	2	5409	23.77	23.24	28.51	34.32	30.90
P 475	3	5410	23.87	23.51	28.85	33.71	31.24
P 475	4	5411	25.75	24.84	29.54	35.98	32.02
P 475	5	5412	24.63	24.17	28.96	34.16	31.79
P 475	6	5413	23.44	22.99	28.61	34.08	31.02
P 479	1	5432	25.90	26.52	31.31	36.39	32.35
P 479	2	5433	24.57	24.69	29.86	34.94	31.32
P 479	3	5434	25.01	24.87	30.16	35.94	31.16
P 479	4	5435	26.02	26.75	31.79	35.90	33.22
P 479	5	5436	27.14	26.55	31.48	40	32.25
P 479	7	5437	23.04	22.23	28.90	36.21	30.51
P 479	8	5438	25.82	25.58	31.11	40	32.32
P 483	1	5462	24.66	24.82	29.97	35.24	30.65
P 483	2	5463	21.94	20.99	27.08	32.37	27.89
P 483	4	5464	21.79	20.91	27.18	32.35	28.60
P 483	5	5465	21.14	20.16	26.48	32.08	28.54
P 484	2	5466	23.23	22.55	27.89	34.60	29.83
P 484	3	5467	24.89	24.04	29.05	35.47	31.82
P 484	4	5468	22.90	21.62	27.88	33.15	29.55
P 484	5	5469	23.69	22.87	28.08	35.02	30.18
P 484	6	5470	23.08	22.12	27.98	32.71	29.53
P 484	7	5471	27.20	26.93	32.06	34.27	33.20
P 484	8	5472	22.27	21.36	26.94	33.35	28.42
P 484	9	5473	23.58	23.15	28.42	34.14	30.42
P 484	11	5474	24.19	23.43	30.22	33.90	31.27
P 492	1	5517	23.40	22.16	27.24	34.75	29.04
P 492	3	5518	22.56	20.96	26.61	33.18	28.82
P 492	5	5519	26.92	25.82	30.45	36.97	32.85
P 492	6	5520	24.06	21.87	27.72	34.31	29.82
P 492	7	5521	20.95	20.59	25.62	31.86	27.92
P 492	8	5522	23.93	23.37	27.66	35.17	29.44
P 492	9	5523	22.34	21.80	26.02	32.73	27.55
P 505	1	5593	23.66	21.98	28.23	34.44	30.16
P 505	2	5594	26.83	26.62	31.69	34.83	31.99
P 505	3	5595	24.92	23.84	30.30	34.93	33.01
P 505	4	5596	26.92	26.70	31.25	36.78	31.77
P 505	5	5597	23.13	21.85	27.56	33.58	29.72
P 505	6	5598	24.61	24.57	29.07	33.29	29.68
P 505	8	5599	27.67	27.73	33.04	35.33	32.10
P 505	9	5600	26.51	26.81	31.38	35.29	31.54
P 505	10	5601	22.24	21.39	26.20	32.93	28.13
P 506	2	5602	23.43	23.03	29.14	33.58	29.74
P 506	4	5603	19.68	19.10	25.46	29.49	25.81
P 506	5	5604	21.93	21.38	27.76	31.92	28.33
P 506	6	5605	22.53	21.74	28.08	32.27	28.78
P 506	8	5606	20.84	19.81	26.65	31.99	27.62
P 506	9	5607	21.19	20.39	27.57	31.40	28.36
P 506	10	5608	21.38	20.52	27.50	31.52	28.55
P 506	11	5609	21.32	20.51	27.12	31.35	28.51
P 506	12	5610	23.75	23.56	29.22	34.24	30.40
P 506	13	5611	20.02	19.43	26.05	30.21	26.88
P 506	14	5612	21.65	21.85	29.04	32.38	29.60
P 506	15	5613	21.78	20.86	27.88	31.73	28.66
P 506	16	5614	22.92	23.25	28.20	32.39	29.55
P 506	17	5615	21.56	21.32	26.38	30.79	27.48
P 519	1	5666	21.73	20.87	26.67	33.23	28.39
P 519	3	5667	24.81	23.47	30.08	34.55	31.30
P 519	4	5668	22.31	20.76	27.63	32.32	28.93
P 519	5	5669	22.47	20.85	27.55	32.39	28.32
P 519	6	5670	22.64	21.14	27.86	33.08	29.61
P 528	1	5706	21.02	19.59	26.89	31.51	28.89
P 528	2	5707	20.53	19.55	25.45	30.85	27.14
P 528	4	5708	21.87	20.54	27.54	32.05	29.56
P 528	5	5709	21.82	20.57	27.45	32.67	29.75
P 539	1	5796	24.74	24.55	30.68	35.06	31.98
P 539	3	5797	22.53	21.87	28.21	31.43	28.69
P 539	4	5798	21.73	21.43	27.64	31.34	29.50
P 539	5	5799	23.25	22.85	29.39	33.51	29.95
P 539	6	5800	27.02	27.21	33.95	36.32	34.21
P 539	7	5801	22.12	21.54	26.89	31.16	28.86
P 544	1	5837	23.98	22.78	30.19	33.63	30.88
P 544	2	5838	21.34	21.00	27.85	31.98	28.76
P 544	3	5839	23.10	21.93	28.50	33.50	30.05
P 544	4	5840	21.69	21.03	28.61	32.62	29.55
P 544	5	5841	20.87	20.15	26.85	32.28	28.07
P 544	6	5842	21.40	21.12	28.25	32.05	29.08
P 544	7	5843	22.38	22.24	29.05	32.81	30.07
P 544	8	5844	21.52	21.32	28.42	31.91	29.53
P 544	9	5845	19.38	18.76	26.28	30.91	27.95
P130	1	3209	30.49	32.41	35.46	40	37.30
P130	2	3210	23.15	24.58	27.83	32.20	30.62
P130	3	3211	23.05	24.31	27.96	31.75	30.84
P130	4	3212	26.61	28.03	32.06	36.65	34.96
